# Supplementary material for: Adherence to immunomodulatory drugs in patients with multiple myeloma
Source: PLoS One. 2019 Mar 27;14(3):e0214446. doi: 10.1371/journal.pone.0214446 (PMC6436707; doi:10.1371/journal.pone.0214446)
Supplement: S1 File — (XLS) [file pone.0214446.s001.xls]

## Sheet: data
MPR	Q1	Q2	Q3	Q4	Q5	Q6	Q7	Q8	Q9	Q10	Questionnaire score
1.19149	0	0	0	0	0	0	0	0	0	0	9
1	0	0	0	0	1	0	0	0	0	0	8
1.12903	0	0	1	0	0	0	0	0	0	0	8
1	0	0	0	0	1	0	1	0	0	0	9
0.956522	0	0	0	0	0	0	0	0	0	0	9
1	0	0	1	0	0	0	1	0	0	0	9
0.91954	0	0	0	0	0	0	1	0	0	0	10
1	0	0	0	0	0	0	0	0	0	0	9
0.954545	0	0	0	0	0	0	0	0	0	0	9
1	0	0	0	0	1	0	1	0	0	0	9
0.894737	0	0	0	0	1	0	1	0	0	0	9
0.865385	0	0	1	0	0	0	1	0	0	0	9
0.994083	0	0	0	0	1	0	1	0	0	0	9
1	0	1	0	0	1	1	1	0	0	0	7
1	0	0	1	0	0	0	1	0	0	0	9
1	0	0	1	0	0	0	1	1	0	0	8
1.09091	0	0	0	0	1	0	1	0	0	0	9
0.888889	0	0	0	0	1	0	1	1	0	0	8
0.941176	0	0	1	0	1	0	0	0	0	0	7
0.988235	0	0	1	0	0	0	1	0	0	0	9
0.976744	0	0	1	0	1	0	0	0	0	0	7
0.933333	0	0	0	0	0	0	1	0	0	0	10
1	0	0	1	0	0	0	1	0	0	0	9
0.983607	0	0	1	0	0	1	1	0	0	0	8
1	0	0	0	0	1	0	0	0	0	0	8
0.923077	0	0	0	0	0	1	1	0	0	0	9
0.912037	0	0	1	1	0	1	0	1	1	0	4
0.97561	0	0	0	0	0	0	0	0	0	0	9
0.92112	0	0	0	0	1	0	0	0	0	0	8
0.913043	0	0	1	0	0	0	0	0	0	0	8
0.95	0	0	1	0	1	0	1	0	0	0	8
1	0	0	0	0	0	0	1	0	0	0	10
0.916667	0	0	1	0	1	1	1	0	0	0	7
1	0	0	0	0	1	0	0	0	0	0	8
1	0	0	1	0	1	0	0	0	0	0	7
0.984615	0	0	0	0	1	0	1	0	0	0	9
1	0	0	0	0	0	0	0	0	0	0	9
0.938492	1	0	1	0	0	1	0	0	0	0	6
1	0	0	1	0	1	0	1	0	0	0	8
1	0	0	0	0	1	0	0	0	0	0	8
0.758333	0	0	0	0	0	0	1	0	0	0	10
0.982456	0	0	0	0	1	0	1	0	0	0	9
0.982456	0	0	0	0	0	0	1	0	0	0	10
0.988235	0	0	0	0	0	0	0	0	0	0	9
0.918033	0	0	0	0	1	0	0	0	0	0	8
0.923077	0	0	1	0	0	1	1	0	0	0	8
1	0	0	0	0	1	0	1	1	1	0	7
0.977528	0	1	0	1	1	0	1	1	0	0	6
1.03704	0	0	1	0	0	0	1	0	0	0	9
1	0	0	0	0	1	0	0	0	0	0	8
0.977778	0	0	0	0	1	0	1	0	1	0	8
0.92562	0	0	1	0	1	1	0	0	0	0	6
1.01205	0	0	1	0		0	1	0	0	0	9
0.965517	0	0	1	0	1	0	1	0	1	0	7
1	0	0	1	0	1	0	1	0	0	0	8
0.969555	0	0	0	0	1	0	1	0	0	0	9
1	0	0	1	0	1	0	0	0	0	0	7
0.918367	0	0	0	0	1	0	0	0	0	0	8
1	0	0	0	0	0	0	0	0	0	0	9
1	0	0	1	0	1	1	1	0	0	0	7
1	0	0	0	0	1	1	0	0	0	0	7
0.965517	0	0	1	0	1	1	0	0	0	0	6
0.956522	0	0	0	0	1	0	1	0	0	0	9
